# Supplementary material for: Prognostic Significance of Integrin Subunit Alpha 2 (ITGA2) and Role of Mechanical Cues in Resistance to Gemcitabine in Pancreatic Ductal Adenocarcinoma (PDAC)
Source: Cancers (Basel). 2023 Jan 19;15(3):628. doi: 10.3390/cancers15030628 (PMC9913151; doi:10.3390/cancers15030628)
Supplement: Supplementary file 1 [file cancers-15-00628-s001.zip]

Archive with 1 entries (1 files):
- cancers-2127579-supplementary.pdf
